# Supplementary material for: Data Mining of Molecular Simulations Suggest Key Amino Acid Residues for Aggregation, Signaling and Drug Action
Source: Biomolecules. 2021 Oct 19;11(10):1541. doi: 10.3390/biom11101541 (PMC8534076; doi:10.3390/biom11101541)
Supplement: Supplementary file 1 [file biomolecules-11-01541-s001.zip]

Archive with 1 entries (1 files):
- biomolecules-1359635-supplementary.pdf
